# Supplementary material for: Serotypes, virulence factors and multilocus sequence typing of Glaesserella parasuis from diseased pigs in Taiwan
Source: PeerJ. 2023 Sep 29;11:e15823. doi: 10.7717/peerj.15823 (PMC10544350; doi:10.7717/peerj.15823)
Supplement: Supplemental Information 2 [file peerj-11-15823-s002.xlsx]

## Sheet: Raw data
GP			Case information				Co-infection with other pathogens								Serotype	MLST										Virulence factor										Antimicrobial drug susceptibility
case	isolate	333																																		PG	breakpoint	AMO	breakpoint	CZ	CEF	breakpoint	OTC	D	breakpoint	TL	CL	breakpoint	TV
No.	(盒)	(位置)	病例編號	Isolation site	Year	Age (week)	PRRS	PCV2	PCMV	MHR	SEP	PM	SS	EPY		ID	atpD	infB	mdh	rpoB	6pgd	g3pd	frdB	ST	CC	vtaA	fhuA	sclB11	nhaC	sclB7	HAPS_0254	hhdA	hhdB	cirA	phage_related	256	≥ 1	256	≥ 2	256	256	≥ 8	1024	256	≥ 1	1024	256	≥ 32	1024
1	1	1	HP3	Lung	2013	UN									5											+	+	+	+	+	+	+	+	+		8	R	256	R	0.125	0.125	S	32	0.5	S	32	64	R	64
2	1	3	CS13002-3	Synovial fluid	2013	5	o							o	5	679	26	29	53	1	63	3	52	614	1	+	+	+	+	+	+	+	+	+		0.25	S	32	R	0.5	0.25	S	64	1	I	512	256	R	64
3	1	4	CS13003-3	Lung	2013	8	o							o	5											+	+	+	+	+	+	+	+	+		8	R	64	R	0.5	8	R	128	1	I	512	256	R	128
4	1	6	CS13018-1	Synovial fluid	2013	4	o			o					5	680	26	29	53	1	45	3	52	593	1	+	+	+	+	+	+	+	+	+		4	R	64	R	0.25	0.125	S	32	0.5	S	64	32	R	128
5	1	8	CN13009-2	Synovial fluid	2013	6	o							o	13	681	33	48	34	1	1	1	3	607	2	+	+	+	+	+	+	+	+	+		0.125	S	0.125	S	0.125	0.25	S	0.5	0.125	S	0.5	0.5	S	8
6	1	9	CH14005	Lung	2014	4	o								4	682	26	54	8	1	43	1	54	598	-	+	+	+	+	+		+	+	+		0.25	S	1	I	0.125	0.25	S	32	0.125	S	256	1	S	128
7	1	11	BJ14002-4	Lung	2014	7	o	o	o	o				o	4											+	+	+	+	+	+	+	+	+	+	0.5	I	2	R	0.5	0.25	S	64	1	I	256	64	R	64
8	1	12	CO14007-1	Pleural fluid	2014	9	o								4											+	+	+	+	+	+	+	+	+	+	0.5	I	2	R	0.5	0.25	S	64	1	I	256	64	R	64
9	1	13	CO14007-2	Pericardial fluid	2014	9	o					o			5											+	+	+	+	+		+	+	+		1	R	4	R	1	0.125	S	64	1	I	512	128	R	256
10	1	16	CD14142-2	Lung	2014	5	o								4											+		+	+	+	+	+	+	+		1	R	32	R	4	0.5	S	32	0.5	S	128	64	R	32
11	1	17	CD14142-3	Lung	2014	8	o								13											+		+	+	+	+	+	+	+		1	R	2	R	2	0.5	S	16	0.25	S	8	0.5	S	32
12	1	18	CU14028-2	Synovial fluid	2014	4	o							o	4											+		+	+	+	+	+	+	+		0.25	S	2	R	1	0.25	S	16	0.25	S	8	0.25	S	32
13	1	20	CY14034-1	Lung	2014	6	o						o		UT											+	+	+	+	+	+	+	+	+		4	R	256	R	0.5	0.125	S	16	0.5	S	64	64	R	64
14	1	21	BL14040-1	Lung	2014	UN									12											+		+	+	+	+	+	+	+		0.25	S	2	R	0.125	0.125	S	32	0.25	S	128	64	R	64
15	1	22	BL14041-1	Lung	2014	UN									5											+	+	+	+	+	+	+	+	+		8	R	128	R	1	0.125	S	64	1	I	256	64	R	128
16	1	23	BL14044	Lung	2014	UN									4											+		+	+	+	+	+	+	+		0.25	S	2	R	0.25	0.125	S	32	0.5	S	32	64	R	16
17	1	24	CI14017-5	Lung	2014	6	o							o	4	683	26	1	6	1	1	1	2	577	2	+	+	+	+	+	+	+	+	+		0.25	S	2	R	0.5	0.125	S	16	0.25	S	0.5	0.5	S	1
18	1	25	CI14017-6	Lung	2014	6	o			o				o	5	684	26	2	4	1	3	3	19	583	-	+	+	+	+	+	+	+	+	+		0.25	S	2	R	0.125	0.125	S	32	1	I	128	32	R	64
19	1	27	CO14009-2	Pericardial fluid	2014	5	o			o					5											+	+	+	+	+		+	+	+		0.5	I	4	R	0.5	0.25	S	32	0.5	S	128	32	R	32
20	1	28	CP14027-2	CSF	2014	8	o								5	685	26	2	4	1	3	3	19	583	-	+	+	+	+	+	+	+	+	+		0.25	S	2	R	0.25	0.125	S	32	0.25	S	32	64	R	256
21	1	30	BAH14016-1	Pericardial fluid	2014	9									5											+	+	+	+	+	+	+	+	+		0.125	S	0.125	S	0.125	0.125	S	0.5	0.125	S	0.5	0.125	S	0.5
22	1	32	BAH14017-1	CSF	2014	9									9	765	26	11	44	1	64	1	56	586	-	+	+	+	+	+	+	+	+	+	+	0.5	I	2	R	0.5	0.125	S	64	2	R	32	16	I	32
23	1	34	BAH14017-1	Synovial fluid	2014	9									4	687	26	9	6	1	45	1	57	585	-	+	+	+	+	+	+	+	+	+	+	128	R	512	R	1	0.125	S	1	0.25	S	32	512	R	1024
24	1	35	CH14017-3	Lung	2014	7	o	o							4											+	+	+	+	+	+	+	+	+	+	0.5	I	2	R	1	0.125	S	0.5	0.125	S	32	512	R	1024
25	1	36	BL14098-1	Lung	2014	3	o			o					12											+	+	+	+	+	+	+	+	+		0.25	S	2	R	0.5	0.25	S	0.5	0.125	S	2048	512	R	2048
26	1	38	CF15002-4	Lung	2015	7	o			o				o	5											+	+	+	+	+	+	+	+	+		0.125	S	0.125	S	0.125	0.125	S	0.5	0.125	S	0.5	0.125	S	0.5
27	1	39	CF15002-1	Lung	2015	7	o			o				o	4	688	7	29	37	1	43	1	3	568	2	+	+	+	+	+	+	+	+	+		0.125	S	0.125	S	0.125	0.125	S	0.5	0.125	S	0.5	0.125	S	0.5
28	1	40	BH15001-4	Ascites	2015	7	o								4											+	+	+	+	+	+	+	+	+		32	R	512	R	2	0.5	S	64	0.5	S	256	64	R	32
29	1	42	TSN15002-3	Synovial fluid	2015	5	o								5											+	+	+	+	+	+	+	+	+		16	R	256	R	1	0.5	S	32	0.5	S	128	128	R	256
30	1	43	TSN15002-3	Pericardial fluid	2015	5	o								4											+	+	+	+	+	+	+	+	+		32	R	256	R	1	0.25	S	64	0.5	S	256	32	R	32
31	1	44	CN15004	Lung	2015	8	o		o						12											+	+	+	+	+	+	+	+	+		0.125	S	1	I	0.25	0.125	S	32	0.5	S	512	256	R	256
32	1	48	CD15017-2	Synovial fluid	2015	5	o	o							5											+	+	+	+	+	+	+	+	+		8	R	256	R	1	0.125	S	32	0.5	S	256	128	R	128
33	1	49	CD15017-3	Synovial fluid	2015	6	o	o							13											+	+	+	+	+	+	+	+	+		0.25	S	4	R	0.5	0.25	S	64	0.5	S	128	64	R	128
34	1	50	CD15017-3	Pleural fluid	2015	6	o	o							11	689	2	50	4	1	65	3	17	558	-	+	+	+	+	+	+	+	+	+		0.25	S	4	R	0.5	0.125	S	64	0.5	S	128	64	R	128
35	1	51	CD15017-2	Pleural fluid	2015	5	o	o							4	690	2	23	34	1	43	1	60	557	-	+	+	+	+	+	+	+	+	+		0.25	S	1	I	0.25	0.125	S	64	1	I	256	128	R	128
36	1	52	BAH15044	Lung	2015	UN							o		4	691	2	23	34	1	43	1	60	557	-	+	+	+	+	+	+	+	+	+		0.5	I	4	R	0.5	0.125	S	128	1	I	512	128	R	128
37	1	53	TSN15007-3	Lung	2015	7	o	o		o					4	692	26	1	69	1	43	1	60	578	-	+	+	+	+	+	+	+	+	+		4	R	64	R	0.25	0.125	S	32	1	I	512	128	R	128
38	1	55	CH15007-1	Pleural fluid	2015	9	o							o	1	693	38	4	12	1	66	1	2	610	-	+	+	+	+	+	+	+	+	+	+	0.5	I	32	R	1	0.125	S	2	0.5	S	256	32	R	128
39	1	59	CH15007-2	Pericardial fluid	2015	9	o							o	4											+		+	+	+	+	+	+	+		0.25	S	1	I	0.25	0.125	S	16	0.5	S	128	64	R	32
40	1	60	康事能	Lung	2015	8									5											+	+	+	+	+	+	+	+	+		0.25	S	2	R	0.5	0.125	S	2	0.125	S	256	256	R	64
41	1	61	BL15019-2	Lung	2015	5	o							o	12											+	+	+	+	+	+	+	+	+		0.125	S	0.25	S	0.125	0.125	S	0.5	0.125	S	0.5	0.125	S	0.5
42	1	63	CS12003	Synovial fluid	2013	UN									5											+	+	+	+	+	+	+	+	+	+	0.25	S	8	R	0.5	0.125	S	32	0.25	S	8	0.5	S	8
43	1	69	CN15011-4	Synovial fluid	2015	9	o			o					14	694	26	11	12	1	45	1	58	587	1	+	+		+	+	+	+	+	+		0.125	S	0.125	S	0.25	0.125	S	0.5	0.125	S	0.5	0.125	S	0.5
44	1	70	CN15013-4	Synovial fluid	2015	6	o		o	o					5											+	+	+	+	+		+	+	+		0.125	S	1	I	0.25	0.125	S	16	0.25	S	128	64	R	128
45	1	71	CN15013-4	Lung	2015	6	o		o	o					7	695	2	11	34	1	64	1	19	555	-	+	+	+	+	+	+	+	+	+		0.125	S	0.125	S	0.125	0.125	S	1	0.125	S	0.5	0.125	S	8
46	1	72	BJ15004-4	Ascites	2015	4				o				o	7											+	+	+	+	+	+	+	+	+		4	R	16	R	0.25	0.125	S	32	0.5	S	4	0.5	S	16
47	1	73	CH15020-1	Lung	2015	5	o			o	o			o	4	764	26	11	12	1	45	1	55	621	1	+	+	+	+	+	+	+	+	+		0.5	I	4	R	1	0.25	S	64	1	I	128	64	R	64
48	1	77	BG15019-1	Synovial fluid	2015	4				o					13											+	+	+		+	+	+	+	+		0.25	S	4	R	0.5	0.125	S	64	1	I	16	2	S	16
49	2	4	CD15095-1	Pericardial fluid	2015	6	o								UT	696	24	1	47	1	64	1	65	576	-	+	+	+	+	+	+	+		+		0.125	S	2	R	0.25	0.125	S	0.5	0.125	S	4	0.5	S	32
50	2	6	CD16056-2	Pleural fluid	2016	10	o								5											+	+	+		+	+	+		+		0.25	S	2	R	0.25	0.125	S	32	0.5	S	32	4	S	8
51	2	8	CH16038-3	Lung	2016	7	o			o					5											+	+	+	+	+	+	+		+		0.125	S	8	R	0.5	0.125	S	32	0.5	S	128	64	R	32
52	2	9	CD16087-2	Synovial fluid	2016	8	o								5											+	+	+	+	+	+	+		+		0.25	S	2	R	1	0.125	S	32	0.5	S	256	64	R	32
53	2	13	BN17002	Lung	2017	4	o								5											+	+		+	+	+	+	+	+		0.25	S	2	R	0.5	0.125	S	64	1	I	256	64	R	128
54	2	14	TSA17002-2	Synovial fluid	2017	7								o	9											+	+	+	+	+	+	+	+	+		8	R	128	R	2	0.25	S	64	0.5	S	256	64	R	128
55	2	15	TSN17002-3	Synovial fluid	2017	13	o								4											+		+	+	+	+	+	+	+		0.25	S	1	I	1	0.25	S	32	0.5	S	8	2	S	32
56	2	17	CS17004-4	Synovial fluid	2017	5			o	o					4	697	39	61	45	1	43	1	61	611	-	+		+	+	+	+	+	+	+	+	0.25	S	1	I	0.25	0.125	S	16	0.5	S	256	64	R	16
57	2	18	CT17003-1	Lung	2017	6								o	5											+	+	+	+	+	+	+	+	+		0.5	I	8	R	0.25	0.125	S	64	1	I	128	128	R	32
58	2	19	CD17012-2	Lung	2017	6	o		o					o	UT											+	+	+	+	+	+	+	+	+		8	R	128	R	1	0.25	S	64	1	I	256	64	R	64
59	2	20	CD17012-2	Synovial fluid	2017	6	o		o					o	UT											+	+	+	+	+	+	+	+	+		8	R	128	R	1	0.25	S	64	1	I	256	64	R	64
60	2	21	TSA17004-1	Lung	2017	6									9											+	+	+	+	+	+	+	+	+		16	R	128	R	0.5	0.125	S	32	0.25	S	256	64	R	128
61	2	22	TSA17004-2	Lung	2017	6								o	UT											+		+	+	+	+	+	+	+		0.125	S	1	I	0.125	0.125	S	32	0.5	S	128	32	R	32
62	2	23	BJ17003-1	Synovial fluid	2017	7	o							o	UT											+	+	+	+	+	+	+	+	+		128	R	512	R	1	0.125	S	64	1	I	16	2	S	32
63	2	24	CD17018-2	Lung	2017	6	o			o					4	698	41	17	34	1	75	3	78	612	-	+	+	+	+	+	+	+	+	+		0.125	S	2	R	0.125	0.125	S	1	0.125	S	8	4	S	32
64	2	26	CD17020-2	Synovial fluid	2017	UN									5											+	+	+	+	+	+	+	+	+		0.125	S	64	R	0.5	0.125	S	64	1	I	512	128	R	128
65	2	27	CN17012-2	Lung	2017	9	o	o	o	o					14											+	+	+	+	+	+	+	+	+		0.125	S	2	R	0.25	0.125	S	32	1	I	256	64	R	128
66	2	28	CN17012-3	Lung	2017	9	o	o	o	o					5											+	+		+	+	+	+	+	+		0.125	S	2	R	0.5	0.125	S	64	1	I	512	128	R	256
67	2	29	CS17008-3	Synovial fluid	2017	5									UT	699	39	61	45	1	43	1	61	611	-	+			+	+	+	+	+	+	+	0.125	S	1	I	0.125	0.125	S	16	0.5	S	128	64	R	32
68	2	30	CH17010-1	Lung	2017	7	o			o				o	13											+		+	+	+	+	+	+	+		0.125	S	8	R	0.5	0.125	S	0.5	1	I	64	8	S	256
69	2	31	CO17004-2	Lung	2017	8	o	o						o	4	700	26	1	37	1	45	1	70	579	1	+	+	+	+	+	+	+	+	+		512	R	512	R	512	512	R	64	1	I	512	128	R	128
70	2	33	BLB61631	Pericardial fluid	2017	6	o		o						14											+	+	+	+	+		+	+	+		0.125	S	1	I	1	0.125	S	16	0.5	S	1024	512	R	256
71	2	34	BLB61904	Synovial fluid	2017	6	o	o	o						4											+	+	+	+	+	+	+	+	+		0.25	S	1	I	0.25	0.125	S	0.5	0.125	S	4	2	S	16
72	2	35	BLB61686	Synovial fluid	2017	8	o								4											+	+	+	+	+	+	+	+	+		0.25	S	4	R	0.25	0.125	S	1	0.125	S	8	4	S	32
73	2	36	TSA17010-3	Lung	2017	7	o			o					5											+		+	+	+	+	+	+	+		0.25	S	4	R	0.5	0.125	S	64	0.25	S	32	8	S	16
74	2	37	BI17017-4	Lung	2017	6	o			o				o	5											+		+	+	+	+	+	+	+		1	R	32	R	1	0.25	S	64	1	I	32	0.5	S	16
75	2	38	TSH17011-1	Synovial fluid	2017	5	o			o				o	9											+	+	+	+	+	+	+	+	+		2	R	128	R	2	0.25	S	32	1	I	256	64	R	32
76	2	39	CU17044-1	Lung	2017	7	o		o	o				o	4	701	26	64	52	1	43	1	79	600	3	+			+	+	+	+	+	+		512	R	512	R	512	512	R	128	1	I	512	128	R	2048
77	2	41	TSN17023-2	Pericardial fluid	2017	8	o					o			UT	702	2	11	41	1	43	1	4	556	-	+	+	+	+	+	+	+	+	+	+	0.125	S	2	R	0.125	0.125	S	32	0.5	S	128	32	R	32
78	2	42	MZ17008-2	Synovial fluid	2017	8	o								12											+			+	+	+	+	+	+		0.25	S	2	R	0.25	0.125	S	16	1	I	128	64	R	32
79	2	43	MO17003-1	Pericardial fluid	2017	7	o			o		o	o	o	4	703	7	12	34	1	1	1	3	567	2	+	+	+	+	+	+	+	+	+		0.125	S	2	R	0.5	0.125	S	16	0.25	S	64	64	R	32
80	2	44	BM18007-1	Pericardial fluid	2018	5	o			o				o	4											+	+	+	+	+	+	+	+	+	+	0.25	S	4	R	0.5	0.125	S	64	1	I	256	128	R	128
81	2	45	BA18001-1	Synovial fluid	2018	6	o							o	12											+	+	+	+	+	+	+	+	+		0.5	I	2	R	1	0.125	S	64	1	I	256	64	R	128
82	2	46	TSH18005-2	Pleural fluid	2018	UN	o								UT											+	+	+	+	+	+	+	+	+		16	R	512	R	1	0.125	S	32	0.125	S	256	64	R	256
83	2	47	TSH18005-3	Pleural fluid	2018	UN	o								UT											+	+	+	+	+	+	+	+	+		0.25	S	4	R	0.25	0.125	S	64	1	I	16	1	S	16
84	2	48	TSH18005-3	Pericardial fluid	2018	UN	o								UT											+	+	+	+	+	+	+	+	+		0.25	S	4	R	0.25	0.125	S	64	1	I	16	1	S	8
85	2	49	BN18006-4	Lung	2018	8	o			o					UT											+	+	+	+	+	+	+	+	+		2	R	512	R	512	0.25	S	64	1	I	16	8	S	64
86	2	50	BN18006-4	Pericardial fluid	2018	8				o					UT											+	+	+	+	+	+	+		+		0.25	S	4	R	0.5	0.125	S	32	0.5	S	8	4	S	64
87	2	53	CV18004-1	Synovial fluid	2018	UN									4											+	+	+	+	+	+	+	+	+		2	R	32	R	4	0.5	S	64	1	I	512	256	R	128
88	2	58	CC18007-2	Bronchus	2018	UN	o			o					UT											+	+	+	+	+		+	+	+		32	R	512	R	0.5	0.5	S	64	0.5	S	256	64	R	64
89	2	59	BH18001-2	Bronchus	2018	10			o	o					UT	704	7	75	53	1	45	1	3	574	-	+	+	+	+	+		+	+	+		32	R	512	R	1	0.125	S	64	0.25	S	256	2	S	16
90	2	60	CT18008-1	Bronchus	2018	UN	o			o					14											+			+	+	+	+	+	+		0.125	S	1	I	0.25	0.125	S	0.5	0.125	S	16	0.25	S	64
91	2	61	MW18002-5	Bronchus	2018	UN	o								UT											+		+	+	+	+	+	+	+		0.125	S	1	I	0.25	0.125	S	64	1	I	256	32	R	128
92	2	62	CH18008-1	Bronchus	2018	UN	o							o	13											+	+		+	+		+	+	+		0.5	I	2	R	0.5	0.125	S	32	0.25	S	64	32	R	128
93	2	63	CH18008-1	Lung	2018	UN	o							o	7											+	+	+	+	+	+	+	+	+		0.5	I	16	R	1	0.25	S	128	1	I	128	32	R	128
94	2	64	TSH18020-1	Bronchus	2018	UN	o					o			1											+	+	+	+	+	+	+	+	+		0.5	I	4	R	0.5	0.25	S	32	1	I	16	8	S	64
95	2	65	BQ18007-2	Bronchus	2018	16	o								4	763	7	79	34	1	1	1	3	620	2	+	+		+	+	+	+	+	+		0.5	I	8	R	0.25	0.125	S	32	0.5	S	256	64	R	64
96	2	70	TSA18005-3	Pericardial fluid	2018	UN	o								4											+		+	+	+	+	+	+	+		0.25	S	4	R	0.25	0.125	S	16	0.25	S	16	8	S	8
97	2	74	CV18009-1	Synovial fluid	2018	UN	o								4											+	+	+	+	+	+	+	+	+		1	R	32	R	2	0.25	S	64	1	I	512	256	R	64
98	3	1	TSL18015-1	Lung	2018	UN									4											+	+	+	+	+	+	+	+	+		8	R	128	R	0.125	0.125	S	32	1	I	1024	256	R	256
99	3	2	CI18018-1	Bronchus	2018	UN	o								5											+	+	+	+	+	+	+	+	+		0.5	I	8	R	0.5	0.125	S	64	1	I	256	128	R	128
100	3	3	CYC18005-1	Bronchus	2018	UN	o			o					4											+	+	+	+	+	+	+	+	+		4	R	64	R	0.5	0.125	S	64	1	I	256	128	R	128
101	3	5	CU18065-2	Bronchus	2018	UN	o								4											+	+	+	+	+	+	+	+	+		0.25	S	2	R	0.5	0.125	S	32	0.5	S	16	8	S	16
102	3	6	CI18018-2	Bronchus	2018	UN	o			o					4											+	+	+	+	+	+	+	+	+		1	R	64	R	1	0.125	S	64	1	I	64	128	R	128
103	3	7	TSL18018-2	Lung	2018	UN				o					4											+		+	+	+	+	+	+	+		4	R	64	R	0.25	0.125	S	16	0.25	S	256	128	R	128
104	3	8	CYC18013-1	Synovial fluid	2018	UN								o	5											+	+	+	+	+	+	+		+		0.125	S	0.125	S	0.125	0.125	S	1	0.125	S	0.5	0.125	S	0.5
105	3	9	CI18021-1	Bronchus	2018	UN	o								UT											+	+	+	+	+		+	+	+		0.125	S	2	R	0.25	0.125	S	8	0.25	S	4	8	S	2
106	3	10	CI18021-1	Pericardial fluid	2018	UN	o								UT											+	+	+	+	+		+	+	+		0.125	S	4	R	0.25	0.125	S	16	0.5	S	8	16	I	8
107	3	11	CI18021-2	Bronchus	2018	UN	o			o					UT											+	+	+	+	+		+	+	+		0.25	S	8	R	0.5	0.25	S	16	0.5	S	32	16	I	8
108	3	12	CI18021-3	Bronchus	2018	UN	o								UT											+	+	+	+	+		+	+	+		0.25	S	0.125	S	0.125	0.125	S	0.5	0.25	S	0.5	0.125	S	0.5
109	3	13	BQ18016-2	Synovial fluid	2018	UN	o			o					1											+		+		+						0.25	S	0.125	S	0.125	0.125	S	32	0.5	S	0.5	128	R	0.5
110	3	14	CY18052-1	Bronchus	2018	UN									4											+	+	+	+	+	+	+	+	+		8	R	128	R	0.25	0.125	S	64	0.5	S	256	64	R	32
111	3	15	TSH18034-4	Lung	2018	UN	o			o					UT											+	+	+	+	+	+	+	+	+		0.25	S	1	I	0.25	0.25	S	16	1	I	128	128	R	128
112	3	16	CV18011-1	Synovial fluid	2018	UN	o			o					4											+	+	+	+	+	+	+	+	+		0.5	I	16	R	2	0.5	S	64	1	I	256	64	R	128
113	3	23	TSL18019-1	Bronchus	2018	UN	o			o					5											+		+	+	+	+	+	+	+		0.5	I	8	R	8	0.25	S	16	0.25	S	32	64	R	16
114	3	24	BO19002-2	Bronchus	2019	UN	o			o		o			UT	705	7	1	6	1	1	1	3	562	2	+	+	+	+	+	+	+	+	+		0.5	I	2	R	2	0.25	S	0.5	0.25	S	128	64	R	128
115	3	25	BO19002-2	Synovial fluid	2019	UN	o			o		o			UT											+	+	+	+	+	+	+	+	+		0.25	S	2	R	2	0.125	S	0.5	0.25	S	128	64	R	128
116	3	26	BO19002-3	Bronchus	2019	UN	o			o		o			UT											+	+	+	+	+	+	+	+	+		0.5	I	2	R	2	0.125	S	1	0.5	S	256	512	R	128
117	3	27	BO19002-3	CSF	2019	UN	o			o		o			UT	766	7	1	6	1	1	1	3	562	2	+	+	+	+	+	+	+	+	+		0.5	I	2	R	2	0.125	S	0.5	0.25	S	256	64	R	128
118	3	29	MT19001-1	Lung	2019	5				o		o			UT											+		+	+	+	+	+	+	+		0.125	S	0.5	S	0.5	0.125	S	16	0.5	S	64	64	R	16
119	3	30	BA19001-2	Bronchus	2019	7	o			o		o			12											+	+	+	+	+	+	+	+	+		0.5	I	2	R	2	0.125	S	32	1	I	128	512	R	128
120	3	32	MJ19001-4	Bronchus	2019	6	o			o				o	5											+		+	+	+	+	+	+	+		0.25	S	512	R	512	512	R	0.5	0.125	S	2048	128	R	64
121	3	33	CR19002-1	Bronchus	2019	8	o			o				o	4											+	+	+	+	+	+	+	+	+		0.25	S	1	I	1	0.25	S	0.5	0.125	S	2	2	S	16
122	3	34	CY19013-1	Synovial fluid	2019	6	o				o		o		5											+	+	+	+	+	+	+	+	+	+	0.5	I	2	R	2	0.25	S	4	0.5	S	256	512	R	128
123	3	35	ME19005-1	Lung	2019	6	o			o			o		4											+	+	+	+	+	+	+	+	+		128	R	512	R	512	0.25	S	16	0.5	S	256	64	R	128
124	3	36	TSH19003-1	Bronchus	2019	4	o			o					5	706	26	11	54	1	45	3	78	588	1	+	+	+	+	+	+	+	+	+		0.125	S	1	I	1	0.125	S	1	1	I	16	32	R	8
125	3	37	BN19001-1	Bronchus	2019	7	o			o					13											+	+	+	+	+		+	+	+		2	R	4	R	4	4	I	64	1	I	64	4	S	64
126	3	38	CC19002-1	Bronchus	2019	9	o			o					13	707	26	1	34	1	1	1	71	580	2	+	+	+	+	+		+	+	+		64	R	512	R	512	0.25	S	32	1	I	256	64	R	128
127	3	42	TSL19002-1	Ascites	2019	6	o								5	708	30	11	70	1	45	1	77	605	-	+	+	+	+	+	+	+	+	+		0.5	I	32	R	32	0.5	S	64	1	I	256	32	R	64
128	3	45	MP19020-3	Synovial fluid	2019	7									5	710	30	11	70	1	45	1	77	605	-	+	+	+	+	+	+	+	+	+		2	R	128	R	128	2	S	64	1	I	256	128	R	128
129	3	46	CD19030-3	Bronchus	2019	9	o			o					4											+	+	+	+	+	+	+	+	+		0.5	I	32	R	32	0.25	S	32	0.5	S	128	64	R	64
130	3	47	CY19029-3	Synovial fluid	2019	7	o						o		7	711	28	56	53	1	1	1	2	604	-	+	+	+	+	+		+	+	+		0.125	S	1	I	1	0.125	S	0.5	0.125	S	2	1	S	16
131	3	48	TSH19006-3	Synovial fluid	2019	6	o			o			o	o	4	712	26	11	54	1	45	3	78	588	1	+	+	+	+	+	+	+	+	+		0.125	S	0.125	S	0.125	0.125	S	0.5	0.125	S	2	0.125	S	0.5
132	3	49	CS19002-1	Bronchus	2019	5				o				o	UT	713	26	50	34	1	45	1	98	597	-	+		+	+	+	+	+	+	+		0.125	S	1	I	1	0.125	S	64	1	I	256	64	R	128
133	3	50	CS19002-2	Bronchus	2019	5				o			o	o	UT											+		+	+	+	+	+	+	+		0.125	S	2	R	2	0.25	S	32	1	I	128	64	R	64
134	3	51	CS19003-3	Synovial fluid	2019	5				o		o		o	UT											+		+	+	+	+	+	+	+		0.125	S	2	R	2	0.125	S	32	1	I	128	32	R	64
135	3	52	BI19007-1	Bronchus	2019	UN				o					UT											+	+	+	+	+	+	+	+	+		0.125	S	8	R	8	0.25	S	32	0.5	S	256	32	R	32
136	3	53	BO19009-1	Bronchus	2019	5	o			o					UT	714	7	1	6	1	1	1	3	562	2	+	+	+	+	+	+	+	+	+		0.125	S	2	R	2	0.25	S	2	0.25	S	256	64	R	128
137	3	54	BO19009-4	Bronchus	2019	5	o			o					UT											+	+	+	+	+	+	+	+	+		0.25	S	4	R	4	0.25	S	2	0.25	S	256	64	R	128
138	3	56	MP19032-2	Bronchus	2019	7	o								5											+	+	+	+	+		+	+	+		0.125	S	0.125	S	0.125	0.125	S	16	0.125	S	0.5	32	R	1
139	3	58	CH19003-1	Lung	2019	UN	o							o	4											+	+	+	+	+		+	+	+		0.25	S	4	R	4	0.125	S	32	0.5	S	512	512	R	256
140	3	59	BI19013-1	Bronchus	2019	UN	o						o		13	715	7	64	34	1	1	1	3	570	2	+	+	+	+	+	+	+	+	+		0.5	I	16	R	16	0.25	S	32	0.5	S	64	64	R	8
141	3	62	MP19042-1	Bronchus	2019	4	o			o			o		5											+	+	+	+	+		+	+	+		0.125	S	1	I	1	0.125	S	8	0.5	S	16	32	R	8
142	3	65	TSL19010-1	Bronchus	2019	6	o						o		4	716	7	11	54	1	1	3	60	565	1	+		+	+	+	+	+	+	+		0.125	S	0.125	S	0.125	0.125	S	0.5	0.125	S	0.5	0.125	S	0.5
143	3	66	CU19019-1	Bronchus	2019	6	o			o	o				5	717	26	29	53	1	45	3	23	594	1	+	+	+	+	+	+	+	+	+		0.25	S	16	R	0.25	0.125	S	2	0.25	S	16	8	S	32
144	3	68	BM19025-2	Bronchus	2019	7	o			o					4											+	+	+	+	+	+	+	+	+		0.25	S	16	R	2	0.125	S	4	0.5	S	256	128	R	64
145	3	70	CD19087-1	Synovial fluid	2019	6	o			o					13											+	+	+	+	+		+	+	+		0.25	S	8	R	0.5	0.125	S	64	1	I	8	1	S	16
146	3	71	TSH19013-2	Bronchus	2019	6	o					o		o	4											+	+	+	+	+	+	+	+	+		0.125	S	2	R	0.5	0.125	S	16	0.125	S	4	0.25	S	8
147	3	73	BU19016-3	Bronchus	2019	8	o			o				o	13											+		+		+						0.125	S	2	R	0.5	0.125	S	0.5	0.125	S	32	2	S	256
148	3	74	CI19007-1	Bronchus	2019	7	o							o	5											+	+	+	+	+	+	+	+	+		0.125	S	2	R	0.5	0.125	S	32	0.5	S	128	128	R	32
149	3	75	CI19007-2	Bronchus	2019	7	o							o	4											+	+	+	+	+		+	+	+	+	0.125	S	4	R	0.5	0.25	S	64	1	I	256	64	R	64
150	3	76	BU19017-4	Lung	2019	7	o								UT											+	+	+	+	+	+	+	+	+		0.125	S	2	R	0.5	0.25	S	64	0.5	S	256	64	R	128
151	3	77	TSL19021-2	Bronchus	2019	7	o			o			o		4	718	37	1	37	1	1	1	68	609	-	+	+	+	+	+	+	+	+	+		128	R	64	R	1	0.125	S	64	0.5	S	256	128	R	128
152	3	78	TSA19017-1	Bronchus	2019	6	o								5	719	26	76	51	1	45	1	60	602	1	+	+	+	+	+	+	+	+	+		0.125	S	2	R	0.5	0.125	S	32	0.5	S	256	64	R	64
153	3	79	CD19112-2	Bronchus	2019	7	o			o	o		o		4											+	+	+	+	+	+	+	+	+		0.125	S	0.125	S	0.125	0.125	S	0.5	0.125	S	0.5	0.125	S	0.5
154	3	80	MP19078-3	Bronchus	2019	9	o			o			o		5											+	+	+	+	+	+	+	+	+		0.125	S	1	I	0.25	0.125	S	1	0.125	S	8	32	R	32
155	3	82	TSA19020-2	Bronchus	2019	6	o			o			o		7											+	+	+	+	+	+	+	+	+		0.125	S	1	I	0.125	0.125	S	0.5	0.125	S	0.5	0.125	S	0.5
156	3	83	BU19026-3	Bronchus	2019	9	o			o			o		4	720	7	64	34	1	103	1	6	571	2	+	+	+	+	+	+	+	+	+		0.125	S	1	I	0.25	0.125	S	0.5	0.125	S	4	1	S	32
157	3	84	BB19018-1	Bronchus	2019	6	o			o			o	o	4	721	26	1	53	1	9	1	3	581	-	+	+	+		+	+	+	+	+		0.125	S	2	R	0.125	0.125	S	1	0.125	S	32	4	S	32
158	3	88	MP19087-3	Synovial fluid	2019	UN	o			o			o		5											+	+	+	+	+	+	+	+	+		2	R	64	R	4	2	S	512	0.125	S	256	64	R	1024
159	3	89	MJ19010-1	CSF	2019	5	o			o			o		4	767	5	4	53	1	45	1	44	560	-	+	+	+	+	+	+	+	+	+		1	R	4	R	2	0.25	S	32	0.5	S	128	32	R	1024
160	3	90	CY19075-2	Bronchus	2019	UN	o			o			o		4	722	5	4	53	1	45	1	44	560	-	+	+	+	+	+	+	+	+	+		0.5	I	16	R	0.5	0.125	S	4	0.25	S	256	64	R	64
161	3	91	TSH19023-1	Bronchus	2019	5	o			o			o		13											+	+	+	+	+	+	+	+	+		1	R	32	R	0.5	0.125	S	32	0.25	S	512	64	R	64
162	3	92	CR19030-1	Bronchus	2019	6	o			o			o		4											+	+	+	+	+		+	+	+		0.125	S	4	R	0.25	0.125	S	64	1	I	512	128	R	64
163	3	94	CR19030-3	Bronchus	2019	10	o			o			o		5											+		+	+	+	+	+	+	+		0.25	S	4	R	0.5	0.25	S	32	0.5	S	32	0.125	S	64
164	3	96	BU19029-2	Synovial fluid	2019	7				o			o		13											+	+	+	+	+	+	+	+	+		128	R	512	R	4	1	S	64	1	I	256	64	R	128
165	3	100	TSN19006-1	Bronchus	2019	11	o	o			o			o	7											+	+	+	+	+	+	+	+	+		0.5	I	16	R	0.5	0.25	S	32	1	I	2	0.25	S	4
166	4	2	TSR19013-3	Bronchus	2019	6				o				o	4	723	26	11	54	1	45	3	60	589	1	+		+	+	+	+	+	+	+		0.125	S	0.125	S	0.125	0.125	S	0.5	0.125	S	0.5	0.125	S	0.5
167	4	3	TSR19014-1	Bronchus	2019	7	o			o		o	o	o	4											+		+	+	+	+	+	+	+		8	R	128	R	0.5	0.125	S	32	0.5	S	4	0.25	S	4
168	4	4	CD19139-3	Bronchus	2019	7	o							o	13	724	33	11	34	1	3	3	99	606	-	+	+	+	+	+	+	+	+	+		0.5	I	8	R	1	0.25	S	8	0.25	S	64	32	R	32
169	4	5	TSH19027-2	Bronchus	2019	8	o			o				o	5	725	26	23	6	1	3	1	53	592	-	+	+	+	+	+	+	+	+	+		0.5	I	8	R	1	0.125	S	64	1	I	256	64	R	128
170	4	6	MP19100-2	Bronchus	2019	5							o		13	726	7	64	34	1	1	3	3	572	2	+	+	+	+	+	+	+	+	+		1	R	8	R	0.25	0.125	S	16	1	I	32	32	R	16
171	4	7	BY19011-3	Bronchus	2019	6	o			o			o	o	UT											+		+	+	+	+	+	+	+		0.5	I	2	R	1	0.125	S	32	1	I	1024	512	R	1024
172	4	9	CV19002-1	Bronchus	2019	11	o			o			o		4	727	7	4	69	1	1	26	62	563	-	+	+	+	+	+	+	+	+	+		1	R	32	R	2	0.5	S	64	0.5	S	512	512	R	256
173	4	10	TSL19035-1	Bronchus	2019	9				o			o		14											+	+	+	+	+	+	+	+	+	+	0.125	S	1	I	0.25	0.125	S	16	0.125	S	128	16	I	8
174	4	11	BI19036-1	Bronchus	2019	6	o			o		o		o	1											+	+	+	+	+	+	+	+	+	+	0.125	S	2	R	0.5	0.25	S	8	0.25	S	2	4	S	8
175	4	12	BU19031-1	Bronchus	2019	12							o	o	14											+	+	+	+	+	+	+	+	+		16	R	64	R	0.5	0.125	S	32	0.5	S	128	64	R	32
176	4	13	MO19003-1	Bronchus	2019	6	o								4											+	+	+	+	+	+	+	+	+		0.5	I	64	R	1	0.25	S	32	1	I	256	64	R	64
177	4	16	TSA19025-1	Bronchus	2019	7	o			o			o	o	4											+	+	+	+	+	+	+	+	+		0.25	S	2	R	0.25	0.125	S	0.5	0.125	S	8	0.5	S	64
178	4	18	MP19104-1	Synovial fluid	2019	UN	o		o	o			o		4											+	+	+	+	+	+	+	+	+		0.125	S	0.125	S	0.125	0.125	S	0.5	0.125	S	0.5	0.125	S	0.5
179	4	20	CD19143-4	Lung	2019	6	o			o			o		4											+		+	+	+	+	+	+	+		0.5	I	4	R	0.5	0.125	S	32	1	I	4	2	S	8
180	4	21	CC19018-1	Synovial fluid	2019	7	o			o			o		5	728	26	1	46	1	45	1	55	582	1	+	+	+	+	+		+	+	+		0.5	I	4	R	1	0.5	S	256	0.5	S	256	512	R	256
181	4	23	CP19013-1	Bronchus	2019	7	o						o		4											+	+	+	+	+	+	+	+	+		0.25	S	2	R	0.5	0.25	S	32	0.5	S	16	32	R	64
182	4	25	TSA19026-1	Bronchus	2019	8	o			o			o		12											+		+	+	+	+	+	+	+		0.5	I	16	R	1	0.25	S	64	1	I	16	4	S	32
183	4	26	TSA19026-2	Pericardial fluid	2019	8	o			o					7											+	+	+	+	+	+	+	+	+		0.5	I	4	R	0.5	0.25	S	32	0.5	S	2	0.125	S	16
184	4	31	TSH20007-1	Bronchus	2020	6	o			o		o		o	14											+		+	+	+	+	+	+	+		0.25	S	4	R	1	0.125	S	32	1	I	128	32	R	32
185	4	32	TSH20007-2	Bronchus	2020	6	o			o		o		o	4											+	+		+	+	+	+	+	+		0.125	S	0.5	S	0.125	0.125	S	0.5	0.125	S	1	0.125	S	0.5
186	4	33	CR20017-1	Bronchus	2020	8	o	o		o			o		4											+	+	+	+	+	+	+	+	+	+	128	R	512	R	1	0.125	S	32	0.5	S	128	64	R	16
187	4	35	CR20022-1	Bronchus	2020	8	o			o			o	o	4	729	2	9	34	1	1	3	78	554	-	+	+	+	+	+	+	+	+	+		0.5	I	4	R	0.5	0.5	S	32	0.5	S	128	32	R	64
188	4	38	CY20042-1	Bronchus	2020	UN	o			o					4											+	+	+	+	+	+	+	+	+		512	R	512	R	512	512	R	32	0.5	S	32	4	S	64
189	4	39	BO20008-1	CSF	2020	15		o					o		4	730	7	4	69	1	1	26	62	563	-	+	+	+	+	+	+	+	+	+		1	R	64	R	2	0.25	S	64	1	I	512	128	R	128
190	4	40	TSH20015-2	Synovial fluid	2020	7	o			o				o	13											+	+	+	+	+	+	+	+	+		1	R	64	R	2	0.25	S	32	1	I	512	32	R	64
191	4	42	CP20015-1	Bronchus	2020	8	o			o	o		o	o	4	731	7	76	48	1	52	1	3	575	-	+		+	+	+	+	+	+	+		0.125	S	0.25	S	0.125	0.125	S	0.5	0.125	S	2	0.125	S	2
192	4	43	CYC20022-3	Pericardial fluid	2020	11	o	o		o		o	o	o	13	732	26	64	53	1	43	1	79	601	3	+		+	+	+	+	+	+	+		0.125	S	0.125	S	0.125	0.125	S	0.5	0.125	S	0.5	0.125	S	0.5
193	4	45	MP20113-3	Bronchus	2020	7	o			o			o		13	734	7	50	37	1	1	1	3	569	2	+	+	+	+	+		+	+	+		0.5	I	1	I	1	0.25	S	32	0.5	S	2048	128	R	256
194	4	47	MP20113-3	Synovial fluid	2020	7	o			o					12	736	26	63	37	1	1	1	3	599	2	+	+	+	+	+	+	+	+	+		1	R	16	R	2	0.25	S	32	1	I	2048	64	R	256
195	4	48	CH20007-1	Bronchus	2020	8	o			o				o	4											+	+	+	+	+	+	+	+	+		0.25	S	4	R	0.125	0.125	S	0.5	0.125	S	8	1	S	2
196	4	50	ＭP20119-1	Bronchus	2020	4	o			o					13											+	+	+	+	+	+	+	+	+		128	R	512	R	2	0.5	S	32	0.5	S	128	64	R	64
197	4	51	BM20016-1	Bronchus	2020	6	o			o			o		4											+	+	+	+	+	+	+	+	+		0.125	S	0.125	S	0.125	0.125	S	0.5	0.125	S	0.5	0.125	S	0.5
198	4	52	BM20016-2	Bronchus	2020	6	o			o			o		12	737	26	63	37	1	1	1	3	599	2	+	+	+	+	+		+	+	+		1	R	16	R	1	0.5	S	64	0.5	S	2048	64	R	256
199	4	53	BM20016-3	Synovial fluid	2020	6	o			o			o	o	13	738	7	50	37	1	1	1	3	569	2	+	+	+	+	+		+	+	+		1	R	32	R	1	0.5	S	64	0.5	S	2048	256	R	256
200	4	54	TSL20007-1	Bronchus	2020	8	o			o					UT	739	7	11	54	1	45	1	11	566	-	+		+	+	+	+	+	+	+		32	R	64	R	0.5	0.125	S	32	0.25	S	256	128	R	64
201	4	55	CR20038-1	Bronchus	2020	6	o								4											+	+	+	+	+	+	+	+	+		0.125	S	0.25	S	0.125	0.125	S	8	0.125	S	16	4	S	32
202	4	56	MK20016-3	Bronchus	2020	8	o			o					7											+	+	+	+	+	+	+	+	+		0.125	S	0.5	S	0.125	0.125	S	16	0.25	S	64	64	R	64
203	4	59	BI20022-3	Bronchus	2020	6	o			o			o	o	5											+		+	+	+	+	+	+	+		0.25	S	2	R	0.5	0.125	S	32	0.25	S	16	0.25	S	8
204	4	60	CYC20030-2	Bronchus	2020	6	o								13											+	+	+	+	+	+	+	+	+		0.25	S	1	I	0.25	0.125	S	16	0.5	S	32	32	R	16
205	4	61	DB20003-3	Bronchus	2020	11	o	o		o					4											+		+	+	+	+	+	+	+		0.125	S	8	R	1	0.125	S	4	0.25	S	16	2	S	64
206	4	62	CYC20035-2	Lung	2020	11	o	o							UT											+	+	+	+	+	+	+	+	+		0.125	S	0.125	S	0.125	0.125	S	0.5	0.125	S	0.5	0.125	S	0.5
207	4	63	CY20078-2	Bronchus	2020	7	o								UT	740	26	77	34	1	1	1	100	603	2	+	+	+	+	+	+	+	+	+		0.125	S	0.125	S	0.125	0.125	S	0.5	0.125	S	0.5	0.125	S	1
208	4	65	MP20137-2	Bronchus	2020	6	o								4											+	+	+	+	+	+	+	+	+		0.125	S	1	I	0.25	0.125	S	8	0.125	S	0.5	0.25	S	8
209	4	66	TSH20023-1	Bronchus	2020	10	o	o							4											+	+	+	+	+	+	+	+	+		0.125	S	1	I	0.125	0.125	S	2	0.125	S	0.5	0.125	S	2
210	4	67	CD20098-2	Synovial fluid	2020	7	o								5											+	+	+	+	+	+	+	+	+		0.125	S	2	R	0.125	0.125	S	16	0.5	S	4	0.5	S	8
211	4	68	CR20041-1	Bronchus	2020	9	o								14	741	7	64	34	1	103	3	6	573	2	+	+	+	+	+	+	+	+	+		0.125	S	1	I	0.125	0.125	S	4	0.125	S	2	1	S	16
212	4	70	豬病室	Lung	2020	UN									5											+	+	+	+	+	+	+	+	+		0.125	S	0.5	S	0.25	0.125	S	16	0.125	S	128	16	I	16
213	4	71	MP20146-2	Bronchus	2020	7	o								12											+	+	+	+	+	+	+	+	+		1	R	32	R	2	0.125	S	32	0.5	S	512	128	R	128
214	4	73	CD20112-4	Bronchus	2020	7	o								4											+	+	+	+	+	+	+	+	+	+	0.125	S	1	I	0.125	0.125	S	16	0.125	S	0.5	0.5	S	8
215	4	74	CH20009-2	Bronchus	2020	6	o	o							4											+	+	+	+	+	+	+	+	+		0.125	S	16	R	0.5	0.25	S	32	1	I	16	4	S	16
216	4	75	CP20021-1	Bronchus	2020	6	o	o							5	742	26	48	12	1	66	3	17	595	-	+	+	+	+	+		+	+	+		0.125	S	2	R	0.125	0.125	S	32	0.5	S	64	16	I	16
217	4	76	CP20021-2	Bronchus	2020	6	o	o						o	14											+	+	+	+	+		+	+	+		0.125	S	0.125	S	0.125	0.125	S	0.5	0.125	S	0.5	0.125	S	1
218	4	77	CW20006-1	Lung	2020	8	o						o		5	762	26	78	34	1	68	1	55	619	-	+	+	+	+	+	+	+	+	+		0.125	S	1	I	0.125	0.125	S	16	0.5	S	64	64	R	64
219	4	80	BU20025-2	Pericardial fluid	2020	9	o								UT											+	+	+	+	+	+	+	+	+		0.125	S	1	I	0.125	0.125	S	0.5	0.125	S	16	2	S	0.5
220	4	82	DE20004-3	Bronchus	2020	10		o			o				12											+	+	+	+	+		+	+	+		0.5	I	8	R	1	0.5	S	32	0.5	S	512	128	R	2048
221	4	84	DH20001-3	Bronchus	2020	6	o	o							5											+	+	+	+	+	+	+	+	+		0.125	S	1	I	0.125	0.125	S	0.5	0.125	S	4	32	R	2
222	4	85	BM20023-1	Bronchus	2020	10	o	o				o	o		4											+	+	+	+	+	+	+	+	+	+	64	R	512	R	2	0.125	S	16	1	I	64	32	R	16
223	4	86	CP20024-1	Bronchus	2020	6	o	o							UT	743	53	1	12	1	104	1	3	613	-	+	+	+	+	+	+	+	+	+		0.25	S	2	R	0.5	0.25	S	16	0.5	S	64	64	R	4
224	4	87	CP20024-2	Bronchus	2020	6	o	o							4											+		+	+	+		+	+	+		0.125	S	0.125	S	0.125	0.125	S	0.5	0.125	S	0.5	0.125	S	0.5
225	4	88	CZ20006-1	Bronchus	2020	6	o								12	744	2	71	1	1	36	1	3	559	-	+	+	+	+	+	+	+	+	+		0.125	S	1	I	0.25	0.25	S	32	0.25	S	32	32	R	16
226	4	89	CZ20006-3	Bronchus	2020	6	o								4											+	+	+	+	+	+	+	+	+		0.25	S	2	R	0.25	0.125	S	32	0.5	S	256	64	R	4
227	4	92	CR21001-3	Bronchus	2021	4	o						o	o	4											+	+	+	+	+	+	+	+	+		8	R	256	R	0.5	0.125	S	32	1	I	64	32	R	4
228	4	93	MP21006-2	Bronchus	2021	4	o								4											+	+	+	+	+	+	+	+	+		0.25	S	2	R	0.5	0.125	S	16	0.25	S	64	32	R	16
229	4	94	TSA21001-2	Pericardial fluid	2021	8	o								12											+		+	+	+	+	+	+	+		512	R	512	R	512	512	R	64	1	I	128	64	R	2048
230	4	95	TSA21002-2	CSF	2021	10	o								12	768	26	11	51	1	45	1	60	591	1	+		+	+	+	+	+	+	+		0.25	S	16	R	1	0.25	S	64	1	I	32	4	S	16
231	4	96	CP21001-1	Bronchus	2021	5	o								14	753	7	4	34	1	45	1	101	615	-	+	+	+	+	+	+	+	+	+		0.25	S	8	R	0.5	0.125	S	64	1	I	32	8	S	8
232	4	98	CR21005-2	Bronchus	2021	7	o	o							5	745	26	4	6	1	43	3	2	584	-	+	+	+	+	+	+	+	+	+		0.125	S	2	R	0.5	0.5	S	32	0.25	S	64	32	R	128
233	4	99	BI21002-3	Synovial fluid	2021	6	o	o							5											+	+	+	+	+		+	+	+		0.125	S	4	R	1	0.125	S	64	1	I	128	32	R	8
234	4	100	MP21021-1	Bronchus	2021	7	o								14											+	+	+	+	+	+	+	+	+		0.125	S	2	R	0.125	0.125	S	32	0.5	S	8	2	S	2
235	5	1	TSA21003-1	Bronchus	2021	7	o						o		14											+	+	+	+	+	+	+	+	+		0.125	S	2	R	0.25	0.125	S	16	0.5	S	64	32	R	32
236	5	2	TSA21004-2	Bronchus	2021	9	o								12											+		+	+	+	+	+	+	+		0.125	S	8	R	0.5	0.25	S	64	1	I	64	16	I	32
237	5	3	MP21038	Lung	2021	UN	o								7											+	+	+	+	+	+	+	+	+		0.125	S	0.5	S	0.125	0.125	S	1	0.125	S	1	0.125	S	1
238	5	4	TSH21005-1	CSF	2021	7	o						o		13	769	4	1	34	1	45	1	60	622	-	+	+	+	+	+	+	+	+	+		0.25	S	128	R	1	0.25	S	32	0.5	S	256	32	R	64
239	5	5	MM21005-2	Bronchus	2021	16	o			o		o			14	746	33	76	4	32	12	1	3	608	-	+	+		+		+	+		+	+	0.125	S	2	R	1	0.25	S	64	1	I	32	64	R	32
240	5	9	TSL21002-1	Bronchus	2021	11	o								6	747	7	10	69	1	45	3	60	564	-	+		+	+	+	+	+	+	+		4	R	256	R	0.5	0.25	S	0.5	0.125	S	64	32	R	32
241	5	10	TSL21002-3	Bronchus	2021	11	o								UT											+		+	+	+	+	+	+	+		0.125	S	4	R	0.125	0.125	S	0.5	0.125	S	0.5	0.125	S	0.5
242	5	11	MP21062-2	Synovial fluid	2021	6	o								5											+	+	+	+	+		+	+	+		1	R	4	R	0.125	0.125	S	16	0.125	S	0.5	0.25	S	0.5
243	5	13	CP21005-2	Bronchus	2021	6	o						o		14											+	+	+	+	+	+	+	+	+	+	0.125	S	0.125	S	0.125	0.125	S	0.5	0.125	S	8	1	S	8
244	5	15	BI21009-2	Synovial fluid	2021	7	o								14											+	+		+	+	+	+	+	+	+	0.125	S	1	I	0.125	0.125	S	16	0.125	S	32	64	R	16
245	5	16	BI21009-3	Synovial fluid	2021	7							o		12											+	+	+	+	+		+	+	+		0.125	S	2	R	0.25	0.125	S	0.5	0.125	S	0.5	0.5	S	1
246	5	17	DF21006	Pericardial fluid	2021	10		o							13											+	+	+	+	+	+	+	+	+		0.25	S	2	R	0.25	0.125	S	16	0.5	S	32	32	R	8
247	5	18	MP21058-3	Bronchus	2021	9	o	o							13											+	+	+	+	+	+	+	+	+		0.125	S	32	R	0.125	0.125	S	0.5	0.25	S	0.5	0.125	S	0.5
248	5	19	TSR21001-1	Bronchus	2021	5	o								4	748	26	11	54	1	45	3	60	589	1	+		+	+	+	+	+	+	+		0.125	S	32	R	0.125	0.125	S	16	0.125	S	0.5	0.25	S	0.5
249	5	20	TSA21006-1	Bronchus	2021	6	o								12											+		+	+	+	+	+	+	+		0.25	S	2	R	0.5	0.125	S	64	0.5	S	16	8	S	16
250	5	21	TSA21006-2	Bronchus	2021	6	o								4	749	26	11	53	1	45	3	60	590	1	+		+	+	+	+			+		0.125	S	0.5	S	0.125	0.25	S	8	0.125	S	2	0.25	S	1
251	5	22	BI21010-1	Bronchus	2021	7	o								5											+	+	+	+	+	+	+	+	+		0.125	S	1	I	0.125	0.125	S	0.5	0.25	S	1	0.125	S	1
252	5	25	CP21007-2	Lung	2021	6	o								5	750	26	48	53	1	45	1	60	596	1	+	+	+	+	+	+	+	+	+		1	R	16	R	0.25	0.25	S	4	0.25	S	8	16	I	16
253	5	27	BU21003-2	Bronchus	2021	7	o								4											+		+	+	+	+	+	+	+		2	R	0.5	S	0.25	0.125	S	16	0.25	S	4	0.5	S	2
254	5	28	CP21008-2	Bronchus	2021	7	o								4	754	7	40	71	1	1	3	102	616	-	+	+	+	+	+	+	+	+	+		0.125	S	0.5	S	0.125	0.125	S	0.5	0.125	S	4	16	I	4
255	5	29	MP21080-1	CSF	2021	9	o								13	770	7	50	37	1	1	1	3	569	2	+	+	+	+	+		+	+	+		0.125	S	1	I	0.25	0.25	S	32	0.5	S	512	32	R	64
256	5	30	MP21080-3	Bronchus	2021	9	o						o		5											+	+	+	+	+		+	+	+		0.125	S	16	R	1	0.25	S	32	0.5	S	32	64	R	256
257	5	32	BI21013	Bronchus	2021	UN						o	o		4											+	+	+	+	+	+	+	+	+		0.125	S	2	R	0.25	0.25	S	64	1	I	64	64	R	64
258	5	33	TSA21007-1	Bronchus	2021	6	o								12											+			+	+	+	+	+	+		1	R	32	R	0.5	0.5	S	64	1	I	64	16	I	32
259	5	34	TSA21007-2	Bronchus	2021	6									UT	751	26	11	51	1	45	1	60	591	1	+			+	+	+	+	+	+		0.125	S	4	R	0.5	0.25	S	64	1	I	32	16	I	32
260	5	36	MP21085-2	Bronchus	2021	7	o	o							UT											+	+	+	+	+		+	+	+		0.125	S	2	R	0.25	0.25	S	32	0.5	S	128	128	R	32
261	5	37	BI21014-2	Bronchus	2021	UN	o						o		UT											+	+	+	+	+	+	+	+	+		512	R	512	R	1	0.125	S	32	0.5	S	256	128	R	64
262	5	38	BI21014-3	Bronchus	2021	UN	o								5											+	+	+	+	+	+	+	+	+		8	R	256	R	0.5	0.125	S	64	0.5	S	256	64	R	64
263	5	40	MP21086-2	Bronchus	2021	7	o								4											+	+	+	+	+	+	+	+	+		0.125	S	2	R	0.125	0.125	S	32	0.5	S	128	32	R	32
264	5	41	MP21086-3	Bronchus	2021	7	o								13											+	+	+	+	+	+	+	+	+	+	0.125	S	2	R	0.5	0.125	S	32	1	I	8	2	S	64
265	5	43	CP21008-2	Bronchus	2021	12	o								4											+		+	+	+	+	+	+	+		0.5	I	32	R	0.125	0.125	S	16	0.125	S	0.5	8	S	0.5
266	5	44	MP21094-1	Bronchus	2021	3	o								4											+	+	+	+	+	+	+	+	+		128	R	512	R	2	1	S	64	1	I	256	128	R	128
267	5	45	CD21034-2	Bronchus	2021	8	o	o							UT											+	+	+	+	+		+	+	+		8	R	64	R	0.5	0.125	S	32	1	I	128	128	R	4
268	5	46	TSA21009-1	Bronchus	2021	6	o								13											+	+	+	+	+	+	+	+	+		0.25	S	1	I	1	0.25	S	1	0.25	S	128	64	R	32
269	5	47	TSA21010-1	Bronchus	2021	8	o								4											+		+	+	+	+			+		0.125	S	1	I	0.25	0.25	S	32	0.5	S	64	32	R	32
270	5	48	CD21029-1	Bronchus	2021	8	o								4											+	+	+	+	+	+	+	+	+		0.25	S	8	R	0.5	0.125	S	64	1	I	256	128	R	128
271	5	49	CD21033-1	Bronchus	2021	6	o								5											+	+	+	+	+	+	+	+	+		8	R	256	R	1	0.125	S	16	0.25	S	128	64	R	128
272	5	50	CP21011-2	Ascites	2021	7	o								5											+	+	+	+	+		+	+	+		0.25	S	4	R	0.5	0.25	S	32	1	I	512	256	R	256
273	5	53	MP21116-3	CSF	2021	10	o						o		1	771	5	76	37	1	1	1	45	623	-	+	+	+	+	+	+	+	+	+		0.125	S	0.125	S	0.125	0.125	S	32	0.5	S	1	0.25	S	1
274	5	56	MP21127-2	Bronchus	2021	7	o			o					5	752	5	15	34	1	67	1	60	591	1	+	+	+	+	+	+	+	+	+		8	R	512	R	1	0.25	S	2	0.5	S	256	512	R	256
275	4	36	MP20051-2	Bronchus	2020	7	o	o							4											+	+	+	+	+	+	+	+	+	+	0.125	S	0.125	S	0.125	0.125	S	0.5	0.125	S	0.5	0.125	S	0.5
276	5	12	CP21005-1	Bronchus	2021	6	o						o		4											+	+	+	+	+	+	+	+	+		0.125	S	1	I	0.125	0.125	S	1	0.25	S	64	4	S	32
[truncated: 9 more columns]

## Sheet: Year vs MLST
No.	Year																ST	ID	atpD	infB	mdh	rpoB	6pgd	g3pd	frdB
2	2013																614	678	26	29	53	1	63	3	52
3	2013																614	679	26	29	53	1	63	3	52
6	2013																593	680	26	29	53	1	45	3	52
7	2013																607	681	33	48	34	1	1	1	3
8	2014																598	682	26	54	8	1	43	1	54
19	2014																577	683	26	1	6	1	1	1	2
20	2014																583	684	26	2	4	1	3	3	19
23	2014																583	685	26	2	4	1	3	3	19
27	2014																586	765	26	11	44	1	64	1	56
28	2014																586	686	26	11	44	1	64	1	56
29	2014																585	687	26	9	6	1	45	1	57
33	2015																568	688	7	29	37	1	43	1	3
41	2015																558	689	2	50	4	1	65	3	17
42	2015																557	690	2	23	34	1	43	1	60
43	2015																557	691	2	23	34	1	43	1	60
44	2015																578	692	26	1	69	1	43	1	60
45	2015																610	693	38	4	12	1	66	1	2
52	2015																587	694	26	11	12	1	45	1	58
54	2015																555	695	2	11	34	1	64	1	19
56	2015																621	764	26	11	12	1	45	1	55
61	2015																576	696	24	1	47	1	64	1	65
70	2017																611	697	39	61	45	1	43	1	61
77	2017																612	698	41	17	34	1	75	3	78
82	2017																611	699	39	61	45	1	43	1	61
84	2017																579	700	26	1	37	1	45	1	70
91	2017																600	701	26	64	52	1	43	1	79
92	2017																556	702	2	11	41	1	43	1	4
94	2017																567	703	7	12	34	1	1	1	3
110	2018																574	704	7	75	53	1	45	1	3
116	2018																620	763	7	79	34	1	1	1	3
144	2019																562	705	7	1	6	1	1	1	3
147	2019																562	766	7	1	6	1	1	1	3
154	2019																588	706	26	11	54	1	45	3	78
156	2019																580	707	26	1	34	1	1	1	71
160	2019																605	708	30	11	70	1	45	1	77
162	2019																605	709	30	11	70	1	45	1	77
163	2019																605	710	30	11	70	1	45	1	77
165	2019																604	711	28	56	53	1	1	1	2
166	2019																588	712	26	11	54	1	45	3	78
167	2019																597	713	26	50	34	1	45	1	98
171	2019																562	714	7	1	6	1	1	1	3
176	2019																570	715	7	64	34	1	1	1	3
180	2019																565	716	7	11	54	1	1	3	60
181	2019																594	717	26	29	53	1	45	3	23
190	2019																609	718	37	1	37	1	1	1	68
191	2019																602	719	26	76	51	1	45	1	60
195	2019																571	720	7	64	34	1	103	1	6
196	2019																581	721	26	1	53	1	9	1	3
199	2019																560	767	5	4	53	1	45	1	44
200	2019																560	722	5	4	53	1	45	1	44
208	2019																589	723	26	11	54	1	45	3	60
210	2019																606	724	33	11	34	1	3	3	99
211	2019																592	725	26	23	6	1	3	1	53
212	2019																572	726	7	64	34	1	1	3	3
214	2019																563	727	7	4	69	1	1	26	62
223	2019																582	728	26	1	46	1	45	1	55
230	2020																554	729	2	9	34	1	1	3	78
232	2020																563	730	7	4	69	1	1	26	62
234	2020																575	731	7	76	48	1	52	1	3
235	2020																601	732	26	64	53	1	43	1	79
236	2020																599	733	26	63	37	1	1	1	3
237	2020																569	734	7	50	37	1	1	1	3
238	2020																599	735	26	63	37	1	1	1	3
239	2020																599	736	26	63	37	1	1	1	3
243	2020																599	737	26	63	37	1	1	1	3
244	2020																569	738	7	50	37	1	1	1	3
245	2020																566	739	7	11	54	1	45	1	11
252	2020																603	740	26	77	34	1	1	1	100
256	2020																573	741	7	64	34	1	103	3	6
263	2020																595	742	26	48	12	1	66	3	17
265	2020																619	762	26	78	34	1	68	1	55
271	2020																613	743	53	1	12	1	104	1	3
273	2020																559	744	2	71	1	1	36	1	3
280	2021																591	768	26	11	51	1	45	1	60
281	2021																615	753	7	4	34	1	45	1	101
283	2021																584	745	26	4	6	1	43	3	2
289	2021																622	769	4	1	34	1	45	1	60
290	2021																608	746	33	76	4	32	12	1	3
291	2021																564	747	7	10	69	1	45	3	60
300	2021																589	748	26	11	54	1	45	3	60
302	2021																590	749	26	11	53	1	45	3	60
305	2021																596	750	26	48	53	1	45	1	60
307	2021																616	754	7	40	71	1	1	3	102
308	2021																569	770	7	50	37	1	1	1	3
312	2021																591	751	26	11	51	1	45	1	60
328	2021																623	771	5	76	37	1	1	1	45
330	2021																591	752	5	15	34	1	67	1	60

## Sheet: Abbreviation
	N	no data
	NT	non-typeable
	PRRSV	Porcine reproductive and respiratory syndrome virus
	PCV2	Porcine circovirus type 2
	PCMV	Porcine Cytomegalovirus
	MHR	Mycoplasma hyorhinis
	SEP	Mycoplasma hyopneumoniae (Swine enzootic pneumonia)
	PM	Pasteurella multocida
	SS	Streptococcus suis
	EPY	Mycoplasma suis (Eperythrozoonosis)
	PG	Penicillin G
	AMO	Amoxicillin
	CZ	Cefazolin
	CEF	Ceftiofur
	OTC	Oxytetracycline
	D	Doxycycline
	TL	Tylosin
	CL	Clarithromycin
	TV	Tylvalosin
	FFC	Florfenicol
	LS	Lincospectin
	TIA	Tiamilin
	TS	Trimethoprim-sulfamethoxazole
	ENR	Enrofloxacin
